# Supplementary material for: In Vitro Model for Simulating Drug Delivery during Balloon-Occluded Transarterial Chemoembolization
Source: Biology (Basel). 2021 Dec 16;10(12):1341. doi: 10.3390/biology10121341 (PMC8698760; doi:10.3390/biology10121341)
Supplement: Supplementary file 1 [file biology-10-01341-s001.zip]

Archive with 9 entries (9 files):
- VideoS1.MOV
- VideoS2.MOV
- VideoS3.MOV
- VideoS4.MOV
- VideoS5.MOV
- VideoS6.MOV
- VideoS7.MOV
- VideoS8.MOV
- VideoS9.MOV
